# Supplementary material for: Modes of Action of Biocontrol Agents and Elicitors for sustainable Protection against Bacterial Canker of Tomato
Source: Microorganisms. 2023 Mar 11;11(3):726. doi: 10.3390/microorganisms11030726 (PMC10054590; doi:10.3390/microorganisms11030726)
Supplement: Supplementary file 1 [file microorganisms-11-00726-s001.zip]

Archive with 1 entries (1 files):
- microorganisms-2249003-supplementary.xlsx
