# Supplementary material for: Modes of Action of Biocontrol Agents and Elicitors for sustainable Protection against Bacterial Canker of Tomato
Source: Microorganisms. 2023 Mar 11;11(3):726. doi: 10.3390/microorganisms11030726 (PMC10054590; doi:10.3390/microorganisms11030726)
Supplement: Supplementary file 1 [file microorganisms-11-00726-s001.zip › microorganisms-2249003-supplementary.xlsx]

## Sheet: patric3_query
	Table S1. Project information and genomic features of genome sequences of different of different genomes of Clavibacte
Genome ID	Genome Name	GenBank Accessions	Sequencing Platform	Sequencing Depth	Assembly Method	Size (bp)	GC Content (%)	Contig L50	Contig N50	TRNA	RRNA	CDS	Collection Year	Isolation Country	Host
1401995.10	C. michiganensis subsp.B2:B37 californiensis CFBP 8216	CP040792,CP040793	PacBio RSII	712.0x	HGAP v. 4	3243492	72.7794	1	3165486	45	6	3115	2000	USA	Tomato
1523530.11	C. michiganensis subsp. chilensis CFBP 8217	CP040795,CP040796	PacBio RSII	373.0x	HGAP v. 4	3221227	73.4261	1	3103717	45	4	3056	2007	Chile	Tomato
1734031.10	C. michiganensis subsp. phaseoli LPPA 982	CP040786,CP040787	PacBio RSII	468.0x	HGAP v. 4	3226754	73.4205	1	3103693	45	4	3071	2009	Spain	Beans
1874630.12	C. michiganensis subsp. capsici strain 1207	CP048045,CP048046	PacBio RSII	224.88X	HGAP v. 2	3245347	73.0789	1	3102272	47	4	3297	1997	South Korea	Pepper
1874630.13	C. michiganensis subsp. capsici strain 1101	CP048049,CP048050	PacBio RSII	125.04X	HGAP v. 2	3189899	73.2698	1	3047556	45	4	3057	1997	South Korea	Pepper
1874630.14	C. michiganensis subsp. capsici strain 1106	CP048047,CP048048	PacBio RSII	296.02X	HGAP v. 2	3192248	73.2779	1	3049220	45	4	3051	1997	South Korea	Pepper
2768071.3	Clavibacter sp. DM1	CP061274	PacBio; Illumina	450.0x	SMRT Link v. v5.1.0; Arrow v. v2.3.3	3098336	73.6537	1	3098336	45	4	2933	2017	Australia	barley
28447.208	C. michiganensis strain LMG7333	CP080437,CP080438,CP080439	PacBio RSII; Illumina	320.0x	RS HGAP Assembly v. 3.0	3377556	72.5695	1	3271838	45	6	3271	1957	Hungary	Tomato
28447.209	C. michiganensis LMG7333	CP080437,CP080438,CP080439	PacBio RSII; Illumina	320.0x	RS HGAP Assembly v. 3.0	3377556	72.5695	1	3271838	45	6	3271	1957	Hungary	Tomato
28447.7	C. michiganensis strain PF008	CP012573,CP012574,CP012575	PacBio	67.41x	SMRT Analysis Portal v. 2.2.0	3241713	73.18	1	3056296	45	4	3144	1999	South Korea	Pepper
31963.34	C. michiganensis subsp. nebraskensis strain 7580	CP033722	PacBio	236x	Canu v. 1.5	3065235	72.9935	1	3065235	45	4	2937	2006	USA	Maize
31963.35	C. michiganensis subsp. nebraskensis strain HF4	CP033721	PacBio	90x	Canu v. 1.5	3064293	73.0083	1	3064293	45	4	2937	2012	USA	Maize
31963.36	C. michiganensis subsp. nebraskensis strain 61-1	CP033723	PacBio	138x	Canu v. 1.5	3065242	72.9935	1	3065242	45	4	2918	2006	USA	Maize
31963.43	C. michiganensis subsp. nebraskensis A6096	CP040797	PacBio RSII	289.0x	HGAP v. 4	3069018	72.9714	1	3069018	45	3	2936	1971	USA	Maize
31963.48	C. michiganensis subsp. nebraskensis 419B	CP086350	PacBio	138.0x	Canu v. Version 1.5	3072014	72.9659	1	3072014	46	6	2943	2011	USA	Maize
31963.49	C. michiganensis subsp. nebraskensis CIBA	CP086349	PacBio	138.0x	Canu v. Version 1.5	3065326	72.9941	1	3065326	45	6	2919	1996	USA	Maize
31963.50	C. michiganensis subsp. nebraskensis SL1	CP086348	PacBio	138.0x	Canu v. Version 1.5	3064238	73.0071	1	3064238	45	6	2910	1983	USA	Maize
31963.51	C. michiganensis subsp. nebraskensis 44	CP086346,CP086347	PacBio	138.0x	Canu v. Version 1.5	3142110	72.8475	1	3068930	46	6	3027	2011	USA	Maize
31963.52	C. michiganensis subsp. nebraskensis CNK-2	CP086345	PacBio	138.0x	Canu v. Version 1.5	3065216	72.9943	1	3065216	45	6	2914	1972	USA	Maize
31964.6	C. michiganensis subsp. sepedonicus strain ATCC 33113	AM849034,AM849036,AM849035				3403786	72.4	1	3258645	45	4	3245		USA
31964.80	C. michiganensis subsp. sepedonicus K496	CP088266,CP088267	Oxford Nanopore; Illumina NextSeq	519.0x	Flye v. 2.9	3401445	72.3725	1	3266016	44	6	3413	2020	USA	Potato
31965.18	C. michiganensis subsp. tessellarius ATCC 33566	CP040788,CP040789,CP040790,CP040791	PacBio RSII	574.0x	HGAP v. 4	3366694	73.6345	1	3254008	45	4	3219	1978	USA	Wheat
33013.215	C. michiganensis subsp. michiganensis strain UF1	CP033724,CP033725,CP033726	PacBio	396.0x	Canu v. 1.5	3365549	72.588	1	3271848	45	4	3264	2012	USA	Tomato
33013.282	C. michiganensis subsp. michiganensis strain MSF322	CP047051,CP047053,CP047052	Hybrid assembly (MiniION/MiSeq)	139x	Unicycler v. 0.4.7	3399199	72.6104	1	3284014	45	4	3309	2005	Chile	Tomato
33013.283	C. michiganensis subsp. michiganensis strain VL527	CP047054,CP047055	Hybrid assembly (MiniION/MiSeq)	152x	Unicycler v. 0.4.7	3396632	72.5658	1	3321579	46	4	3295	2012	Chile	Tomato
33013.307	C. michiganensis subsp. michiganensis strain VQ143	CP076352,CP076353	Hybrid assembly (MiniION/MiSeq)	547x	SPAdes v. 3.14.1	3262443	72.7729	1	3189303	45	6	3110	2000	Chile	Tomato
33013.308	C. michiganensis subsp. michiganensis strain VQ28	CP076349,CP076350,CP076351	Hybrid assembly (MiniION/MiSeq)	556x	Unicycler v. 0.4.8	3364113	72.534	1	3204732	45	6	3235	1996	Chile	Tomato
33013.325	C. michiganensis subsp. michiganensis strain CMM09	CP085137,CP085138,CP085139	Illumina	1.3x	CLC NGS Cell v. JULY-2021	3365527	72.5902	1	3271828	45	6	3257	2015	Mexico	Tomato
33013.326	C. michiganensis subsp. michiganensis strain CMM39	CP085140,CP085141,CP085142	Illumina	1.3x	CLC NGS Cell v. JULY-2021	3365532	72.5875	1	3271831	45	6	3263	2015	Mexico	Tomato
33013.327	C. michiganensis subsp. michiganensis strain CMM84	CP085106,CP085107,CP085108	Illumina	1.3x	CLC NGS Cell v. JULY-2021	3365527	72.5936	1	3271832	45	6	3248	2018	Mexico	Tomato
33013.328	C. michiganensis subsp. michiganensis strain CMM84	CP085106,CP085107,CP085108	Illumina	1.3x	CLC NGS Cell v. JULY-2021	3365527	72.5936	1	3271832	45	6	3248	2018	Mexico	Tomato
33013.329	C. michiganensis subsp. michiganensis strain CMM09	CP085137,CP085138,CP085139	Illumina	1.3x	CLC NGS Cell v. JULY-2021	3365527	72.5902	1	3271828	45	6	3257	2015	Mexico	Tomato
33013.330	C. michiganensis subsp. michiganensis strain CMM39	CP085140,CP085141,CP085142	Illumina	1.3x	CLC NGS Cell v. JULY-2021	3365532	72.5875	1	3271831	45	6	3263	2015	Mexico	Tomato
33013.336	C. michiganensis subsp. michiganensis strain CMM84	CP085106,CP085107,CP085108	Illumina	1.3x	CLC NGS Cell v. JULY-2021	3365527	72.5936	1	3271832	45	6	3248	2018	Mexico	Tomato
33013.337	C. michiganensis subsp. michiganensis strain CMM09	CP085137,CP085138,CP085139	Illumina	1.3x	CLC NGS Cell v. JULY-2021	3365527	72.5902	1	3271828	45	6	3257	2015	Mexico	Tomato
33013.338	C. michiganensis subsp. michiganensis strain CMM39	CP085140,CP085141,CP085142	Illumina	1.3x	CLC NGS Cell v. JULY-2021	3365532	72.5875	1	3271831	45	6	3263	2015	Mexico	Tomato
33013.353	C. michiganensis subsp. michiganensis CMM84	CP085106,CP085107,CP085108	Illumina	1.3x	CLC NGS Cell v. JULY-2021	3365527	72.5936	1	3271832	45	6	3248	2018	Mexico	Tomato
33013.354	C. michiganensis subsp. michiganensis CMM09	CP085137,CP085138,CP085139	Illumina	1.3x	CLC NGS Cell v. JULY-2021	3365527	72.5902	1	3271828	45	6	3257	2015	Mexico	Tomato
33013.355	C. michiganensis subsp. michiganensis CMM39	CP085140,CP085141,CP085142	Illumina	1.3x	CLC NGS Cell v. JULY-2021	3365532	72.5875	1	3271831	45	6	3263	2015	Mexico	Tomato
33013.363	C. michiganensis subsp. michiganensis N.P.	CP095274,CP095275	Illumina MiSeq; Oxford Nanopore MinION	140.0x	Barapost v. 2021-06-28 edition; Flye v.	3399018	72.5858	1	3334132	45	6	3264	2007	Belarus	Tomato
33013.367	C. michiganensis subsp. michiganensis A4758	CP053860,CP053861	PacBio RSII	356.0x	HGAP v. 4	3337866	72.6262	1	3311236	45	3	3197	1998	China	Tomato
33013.368	C. michiganensis subsp. michiganensis A5747*	CP053437,CP053438	PacBio RSII	365.0x	HGAP v. 4	3344656	72.6355	1	3321558	46	2	3232	2002	USA	Tomato
33014.13	C. insidiosus strain ATCC 10253	CP021038,CP021039	PacBio RSII	117x	HGAP3 SMRT portal v. 2.2.0	3235785	72.8653	1	3186916	44	4	3177	1960	USA	Alfalfa
33014.14	C. insidiosus strain R1-3	CP021034,CP021035,CP021036,CP021037	PacBio RSII	120x	HGAP3 PacBio SMRT portal v. 2.2.0	3391447	72.6155	1	3193464	45	2	3343	2009	USA	Barrel medic
33014.5	C. michiganensis subsp. insidiosus strain R1-1	CP011043,CP011044,CP011045,CP011046	PacBio RSII SMRT P6-C4, Illumina GAIIx	163.4x	HGAP3 v. 2.2, Pilon v. 1.10	3408062	72.6	1	3207520	45	4	3386	2009	USA	Barrel medic
443906.13	C. michiganensis subsp. michiganensis NCPPB 382	AM711867,AM711865,AM711866	ABI 3700			3395237	72.5	1	3297891	45	4	3105
